# Supplementary material for: Birthweight and Childhood Cancer: Preliminary Findings from the International Childhood Cancer Cohort Consortium (I4C)
Source: Paediatr Perinat Epidemiol. 2015 May 19;29(4):335–45. doi: 10.1111/ppe.12193 (PMC4690513; doi:10.1111/ppe.12193)
Supplement: Supplementary file 1 [file ppe0029-0335-sd1.zip]

Archive with 2 entries (2 files):
- for_paediatric_and_perinatal_epidemiologysupplementary_tables_for__resubmission_march_2015.doc
- supporting_information-revised3003.doc
